# Supplementary material for: Chloroquine efficacy for Plasmodium vivax in Myanmar in populations with high genetic diversity and moderate parasite gene flow
Source: Malar J. 2017 Jul 10;16:281. doi: 10.1186/s12936-017-1912-y (PMC5504659; doi:10.1186/s12936-017-1912-y)
Supplement: Supplementary file 2 — Additional file 2. Patient demographic details for the successfully genotyped samples from Shwegyin, Kawthoung and Myawaddy. [file 12936_2017_1912_MOESM2_ESM.csv]

Sample	Study Site (District/Province)	MS12	pv3.27	msp1f3	MS10	MS5	MS1	MS8	MS16	MS20	MOI	No. Multiallelic Loci	Pvmdr1 CN
BG02	Shwegyin, Bago	209	312	255	207	167	237	263	370	195	1	0	1
BG03	Shwegyin, Bago	Fail	276	261	198	170	228	263	331	201	1	0	1
BG04	Shwegyin, Bago	209	300	261	177	176	237	197	496	204	2	2	1
BG05	Shwegyin, Bago	212	288	255	201	167	234	269	352	210	2	4	1
BG06	Shwegyin, Bago	212	284	261	207	182	228	275	412	216	1	0	1
BG08	Shwegyin, Bago	209	272	255	201	173	231	215	412	204	2	2	Fail
BG09	Shwegyin, Bago	209	272	255	213	173	228	254	481	201	4	4	Fail
BG10	Shwegyin, Bago	206	272	312	192	176	222	242	442	201	1	0	1
BG11	Shwegyin, Bago	227	276	261	Fail	185	Fail	Fail	388	210	1	0	1
BG12	Shwegyin, Bago	212	308	234	195	164	228	257	427	201	2	1	Fail
BG14	Shwegyin, Bago	209	300	261	192	176	237	257	379	204	1	0	Fail
BG15	Shwegyin, Bago	209	276	339	219	173	228	239	508	195	1	0	1
BG17	Shwegyin, Bago	206	408	255	213	Fail	234	269	406	210	1	0	Fail
BG18	Shwegyin, Bago	212	308	261	177	170	231	242	427	207	1	0	1
BG19	Shwegyin, Bago	182	296	318	Fail	182	Fail	Fail	412	207	1	0	1
BG20	Shwegyin, Bago	212	268	318	183	173	231	239	427	207	3	2	1
BG22	Shwegyin, Bago	212	292	261	186	191	237	269	355	189	1	0	1
BG23	Shwegyin, Bago	224	296	261	195	173	234	257	379	207	2	3	2+
BG24	Shwegyin, Bago	209	288	261	207	170	231	257	388	195	2	1	1
BG26	Shwegyin, Bago	209	296	291	180	Fail	237	299	391	Fail	1	0	1
BG27	Shwegyin, Bago	209	Fail	255	177	170	231	221	397	207	1	0	1
BG31	Shwegyin, Bago	209	316	234	198	Fail	234	242	484	201	1	0	1
BG32	Shwegyin, Bago	224	316	261	195	188	234	296	421	207	1	0	1
BG34	Shwegyin, Bago	209	288	261	198	182	234	197	406	195	3	6	1
BG36	Shwegyin, Bago	206	272	312	192	176	222	242	442	201	1	0	1
BG37	Shwegyin, Bago	233	272	261	201	185	222	290	418	195	1	0	1
BG38	Shwegyin, Bago	212	280	261	204	176	234	272	442	201	1	0	1
BG39	Shwegyin, Bago	206	308	261	219	176	231	272	457	204	1	0	1
BG40	Shwegyin, Bago	203	400	261	234	182	237	263	478	204	2	1	1
BG42	Shwegyin, Bago	227	276	303	174	170	231	248	442	213	1	0	1
BG43	Shwegyin, Bago	212	272	234	213	182	234	236	481	195	1	0	1
BG44	Shwegyin, Bago	212	340	261	Fail	173	228	311	376	204	1	0	1
BG45	Shwegyin, Bago	209	268	255	186	170	228	269	445	195	1	0	1
BG46	Shwegyin, Bago	212	340	261	189	173	228	311	376	204	1	0	1
BG47	Shwegyin, Bago	209	288	234	198	191	231	197	457	201	2	7	1
BG48	Shwegyin, Bago	212	Fail	255	216	161	237	212	352	195	2	4	1
BG49	Shwegyin, Bago	206	276	333	204	164	228	215	400	213	1	0	1
BG50	Shwegyin, Bago	203	272	255	186	176	237	212	379	210	1	0	1
BG51	Shwegyin, Bago	212	392	261	207	167	234	233	355	204	2	2	1
BG52	Shwegyin, Bago	203	272	255	186	Fail	237	212	379	210	2	2	Fail
BG53	Shwegyin, Bago	206	288	255	180	182	234	245	421	201	1	0	1
BG54	Shwegyin, Bago	224	276	261	213	173	228	251	403	219	1	0	1
BG55	Shwegyin, Bago	209	260	300	207	Fail	231	233	430	213	1	0	1
BG56	Shwegyin, Bago	203	272	261	219	164	237	239	421	201	1	0	1
BG58	Shwegyin, Bago	227	324	306	210	167	231	233	364	207	1	0	1
BG60	Shwegyin, Bago	206	288	255	180	182	234	215	421	201	2	2	1
HPM03	Hap-an, Myawaddy	212	260	255	162	164	237	263	451	192	2	4	1
HPM04	Hap-an, Myawaddy	215	300	255	189	164	228	257	379	201	1	0	1
HPM05	Hap-an, Myawaddy	Fail	300	255	189	164	228	257	379	201	1	0	1
HPM09	Hap-an, Myawaddy	212	280	321	192	176	237	197	421	216	2	4	1
HPM10	Hap-an, Myawaddy	212	296	312	201	179	231	263	379	201	1	0	1
HPM14	Hap-an, Myawaddy	206	288	306	198	161	231	257	529	210	1	0	Fail
HPM15	Hap-an, Myawaddy	215	280	321	183	176	237	248	421	216	1	0	1
HPM21	Hap-an, Myawaddy	224	Fail	261	198	170	234	254	442	201	1	0	1
HPM22	Hap-an, Myawaddy	209	380	261	186	176	228	275	370	207	1	0	1
IA29	Insein, Yangon	206	288	255	180	188	234	245	421	201	4	6	Fail
KTH02	Kawthoung, Tanitharyi	209	Fail	Fail	198	173	240	239	Fail	216	1	0	1
KTH03	Kawthoung, Tanitharyi	209	308	255	189	170	228	284	Fail	231	1	0	1
KTH04	Kawthoung, Tanitharyi	Fail	296	309	189	170	231	263	478	Fail	3	5	1
KTH05	Kawthoung, Tanitharyi	209	280	261	180	167	234	236	394	174	3	7	1
KTH06	Kawthoung, Tanitharyi	212	Fail	Fail	198	167	234	257	Fail	219	1	0	1
KTH07	Kawthoung, Tanitharyi	212	284	312	222	182	234	236	394	195	1	0	1
KTH09	Kawthoung, Tanitharyi	212	276	261	198	167	234	263	304	219	5	8	1
KTH10	Kawthoung, Tanitharyi	212	272	312	186	176	228	242	370	216	1	0	Fail
KTH11	Kawthoung, Tanitharyi	209	272	312	222	167	228	242	Fail	216	1	0	1
KTH12	Kawthoung, Tanitharyi	212	296	261	186	176	237	293	349	213	1	0	1
KTH13	Kawthoung, Tanitharyi	Fail	292	255	186	Fail	231	287	427	Fail	2	2	1
KTH14	Kawthoung, Tanitharyi	206	324	309	180	173	243	263	379	192	1	0	1
KTH15	Kawthoung, Tanitharyi	206	388	261	186	176	231	293	382	213	1	0	1
KTH16	Kawthoung, Tanitharyi	227	344	255	207	176	231	236	322	201	3	5	1
KTH17	Kawthoung, Tanitharyi	224	316	255	171	167	231	263	454	216	1	0	1
KTH18	Kawthoung, Tanitharyi	212	280	261	192	182	Fail	218	505	216	2	1	1
KTH20	Kawthoung, Tanitharyi	Fail	276	261	186	Fail	231	236	445	Fail	1	0	1
KTH22	Kawthoung, Tanitharyi	212	284	255	186	167	237	293	382	213	2	5	1
KTH23	Kawthoung, Tanitharyi	Fail	388	261	186	Fail	231	293	382	Fail	1	0	1
KTH24	Kawthoung, Tanitharyi	Fail	388	270	198	Fail	228	260	388	Fail	1	0	1
KTH25	Kawthoung, Tanitharyi	230	Fail	261	201	179	231	269	379	207	1	0	1
KTH27	Kawthoung, Tanitharyi	182	308	255	171	179	234	248	379	213	2	2	1
KTH28	Kawthoung, Tanitharyi	209	276	261	201	170	234	260	352	219	1	0	1
KTH29	Kawthoung, Tanitharyi	224	388	261	219	176	231	239	493	207	1	0	1
KTH32	Kawthoung, Tanitharyi	Fail	288	309	207	Fail	231	260	Fail	Fail	1	0	Fail
KTH33	Kawthoung, Tanitharyi	182	340	255	198	176	237	269	400	204	2	2	1
KTH35	Kawthoung, Tanitharyi	206	320	261	195	185	234	239	511	204	1	0	1
KTH36	Kawthoung, Tanitharyi	221	284	261	174	182	Fail	218	Fail	216	1	0	1
KTH39	Kawthoung, Tanitharyi	Fail	292	261	186	Fail	231	218	394	Fail	2	4	1
KTH40	Kawthoung, Tanitharyi	206	288	255	204	167	231	284	340	222	1	0	1
KTH41	Kawthoung, Tanitharyi	212	308	261	183	182	228	257	310	210	1	0	1
KTH42	Kawthoung, Tanitharyi	Fail	276	261	207	Fail	234	251	376	Fail	5	6	1
KTH43	Kawthoung, Tanitharyi	Fail	388	261	186	Fail	231	293	382	Fail	1	0	1
KTH44	Kawthoung, Tanitharyi	182	360	261	207	182	234	251	394	207	2	1	1
KTH45	Kawthoung, Tanitharyi	Fail	320	261	183	Fail	228	242	388	Fail	1	0	1
KTH46	Kawthoung, Tanitharyi	212	308	255	198	167	222	221	382	201	1	0	1
KTH47	Kawthoung, Tanitharyi	212	280	255	186	167	231	257	373	213	1	0	1
KTH48	Kawthoung, Tanitharyi	212	284	306	192	167	231	257	412	216	2	1	1
KTH51	Kawthoung, Tanitharyi	182	340	255	201	173	237	269	400	192	1	0	1
KTH52	Kawthoung, Tanitharyi	Fail	280	255	192	173	234	257	Fail	Fail	4	6	1
KTH53	Kawthoung, Tanitharyi	182	300	255	180	185	228	233	448	198	1	0	1
KTH54	Kawthoung, Tanitharyi	215	364	255	201	176	228	266	388	204	1	0	1
KTH55	Kawthoung, Tanitharyi	224	308	255	195	185	237	284	439	216	1	0	1
KTH56	Kawthoung, Tanitharyi	209	280	255	Fail	167	228	263	439	195	4	5	1
KTH57	Kawthoung, Tanitharyi	212	284	255	186	176	237	293	382	213	2	3	1
KTH59	Kawthoung, Tanitharyi	209	Fail	255	204	176	231	305	310	207	1	0	1
KTH60	Kawthoung, Tanitharyi	209	324	255	201	164	231	251	478	198	2	3	1
MCQ02-D0	Myawaddy, Myawaddy	212	276	237	210	191	231	293	406	216	2	1	Fail
MCQ03-D0	Myawaddy, Myawaddy	209	332	261	195	176	231	Fail	Fail	201	1	0	Fail
MCQ08-D0	Myawaddy, Myawaddy	209	296	261	177	158	228	236	379	210	2	8	Fail
MCQ11-D0	Myawaddy, Myawaddy	212	276	261	Fail	Fail	Fail	Fail	379	201	2	3	Fail
MCQ16-D0	Myawaddy, Myawaddy	209	280	306	183	185	231	245	421	204	1	0	Fail
MCQ19-D0	Myawaddy, Myawaddy	209	280	306	183	185	231	245	421	204	1	0	1
MCQ21-D0	Myawaddy, Myawaddy	206	332	255	189	164	240	305	379	195	1	0	1
MCQ25-D0	Myawaddy, Myawaddy	209	280	306	183	185	234	263	421	204	1	0	1
MCQ26-D0	Myawaddy, Myawaddy	206	304	303	204	161	231	266	349	201	1	0	Fail
MCQ30-D0	Myawaddy, Myawaddy	212	296	255	201	167	234	266	421	210	2	1	1
MCQ32-D0	Myawaddy, Myawaddy	209	284	306	183	170	237	263	421	216	2	1	1
MCQ34-D0	Myawaddy, Myawaddy	209	284	234	204	170	234	272	445	207	1	0	Fail
MCQ44-D0	Myawaddy, Myawaddy	224	324	255	180	176	240	239	421	219	1	0	1
MCQ47-D0	Myawaddy, Myawaddy	212	300	312	204	161	234	302	478	201	1	0	Fail
MCQ51-D0	Myawaddy, Myawaddy	Fail	300	312	204	161	234	302	Fail	Fail	1	0	1
MCQ52-D0	Myawaddy, Myawaddy	209	272	306	180	185	231	305	Fail	207	1	0	1
MCQ57-D0	Myawaddy, Myawaddy	212	276	273	192	170	234	266	439	201	1	0	1
MCQ58-D0	Myawaddy, Myawaddy	209	276	234	201	176	234	230	412	204	2	4	1
MCQ01D0-14	Myawaddy, Myawaddy	215	276	255	186	170	231	257	421	213	1	0	1
MCQ02D0-14	Myawaddy, Myawaddy	212	304	255	186	170	231	257	349	216	1	0	Fail
MCQ03D0-14	Myawaddy, Myawaddy	206	304	261	195	173	231	221	379	216	1	0	1
MCQ04D0-14	Myawaddy, Myawaddy	215	304	255	186	170	231	257	421	216	1	0	1
MCQ05D0-14	Myawaddy, Myawaddy	182	308	312	201	185	234	224	385	204	1	0	1
MCQ08D0-14	Myawaddy, Myawaddy	212	280	Fail	177	167	225	251	421	198	1	0	Fail
MCQ09D0-14	Myawaddy, Myawaddy	212	296	255	195	173	234	278	421	207	1	0	1
MCQ10D0-14	Myawaddy, Myawaddy	209	304	255	201	167	237	251	349	207	2	2	1
MCQ11D0-14	Myawaddy, Myawaddy	206	304	261	207	182	231	257	379	240	1	0	1
MCQ12D0-14	Myawaddy, Myawaddy	206	304	255	204	185	Fail	257	421	186	2	1	2+
MCQ13D0-14	Myawaddy, Myawaddy	182	308	312	177	167	231	236	385	201	1	0	1
MCQ16D0-14	Myawaddy, Myawaddy	212	304	261	198	170	228	260	418	201	1	0	1
MCQ17D0-14	Myawaddy, Myawaddy	182	Fail	255	198	164	237	269	421	201	1	0	1
MCQ18D0-14	Myawaddy, Myawaddy	209	368	306	177	167	228	269	457	210	2	2	1
MCQ19D0-14	Myawaddy, Myawaddy	209	280	255	177	167	228	305	418	210	2	3	1
MCQ20D0-14	Myawaddy, Myawaddy	221	296	333	207	164	234	263	421	225	2	2	1
MCQ21D0-14	Myawaddy, Myawaddy	215	280	255	186	170	231	257	490	213	2	1	1
MCQ22D0-14	Myawaddy, Myawaddy	215	384	312	186	167	231	254	385	213	1	0	1
MCQ23D0-14	Myawaddy, Myawaddy	218	280	312	198	167	225	266	421	210	1	0	1
MCQ24D0-14	Myawaddy, Myawaddy	206	400	261	207	170	234	215	421	204	2	4	1
MCQ25D0-14	Myawaddy, Myawaddy	182	292	255	201	167	228	269	421	204	1	0	1
